# Supplementary material for: Barriers and Facilitators to the Implementation of eHealth Services: Systematic Literature Analysis
Source: J Med Internet Res. 2019 Nov 22;21(11):e14197. doi: 10.2196/14197 (PMC6898891; doi:10.2196/14197)
Supplement: Multimedia Appendix 1 [file jmir_v21i11e14197_app1.xlsx]

## Sheet: Tabelle1
valid	Authors	Title	Barriers	Facilitators	eHealth application	notes	Time of exclusion
	Ware et al.	Implementation and Evaluation of a Smartphone-Based Telemonitoring Program for Patients With Heart Failure: Mixed-Methods Study Protocol				Research protoocol, no results concerning barriers or facilitators	Title or abstract
x	Kruse et al.	Factors influencing the adoption of telemedicine for treatment of military veterans with post-traumatic stress disorder	1. Veterans without access to necessary modalities (mobile devices, laptops, computers, etc.) 2. Availability of physicians with competence in PTSD treatment 3. Complications with technology 4. Providers with limited technological resources 5. Negative expectations of outcomes by veterans 6. Limited exposure/prior knowledge of telehealth 7. Confidentiality concerns Themes: Access to technology, T…	1. Improved access for rural area veterans 2. Effective treatment outcomes 3. Decreased costs related to care (including travel missed work, etc.) 4. Increased feeling of comfort, safety, and privacy 5. General interest/acceptance by veterans 6. Veterans have access to necessary modalities (mobile devices, laptops, computers, etc.) 7. Unaffected patient-provider relationship 8. Patient independen…	Telemedicine for treatment of military veterans with post-traumatic stress disorder	Review, including only articles with topic 'veterans'; '[…] total of 28 works, published during the years 2010 to 2016, that focused on facilitators and barriers for telemedicine as a treatment method of PTSD in veterans, […]';
x	Swinkels et al.	Lessons Learned From a Living Lab on the Broad Adoption of eHealth in Primary Health Care	1. inconsistencies in policy rules hinder improvements and innovations Nijeweme-d'Hollosy WO, van Velsen L, Huygens M, Hermens H. Requirements for and barriers towards interoperable eHealth technology in primary care. IEEE Internet Comput. 2015 Jul;19(4):10–19. doi: 10.1109/MIC.2015.53.	1. Incentives for care practices are needed to recruit patients for participation in eHealth projects 2. Primary care practices need support and managerial power for the implementation and innovation processes 3. Collaborated eHealth entrepreneurs need trust in each other, shared vision statements, and early commitment to short- and long-term goals 4. A business model concept is needed early in e…	eHealth applications in primary care	Patient perspective: Huygens M, Vermeulen J, Swinkels I, Friele R, van Schayk O, de Witte L. Expectations and needs of patients with a chronic disease toward self-management and eHealth for self-management purposes. BMC Health Serv Res. 2016 Dec 08;16:232. doi: 10.1186/s12913-016-1484-5. https://bmchealthservres.biomedcentral.com/articles/10.1186/s12913-016-1484-5. [PMCID: PMC4938915] [PubMed: 27…
	Cox et al.	Evaluating the CARE4Carer Blended Care Intervention for Partners of Patients With Acquired Brain Injury: Protocol for a Randomized Controlled Trial				Research protoocol, no results concerning barriers or facilitators	Title or abstract
x	van der Meij et al.	A Perioperative eHealth Program to Enhance Postoperative Recovery After Abdominal Surgery: Process Evaluation of a Randomized Controlled Trial	1. they did not see the added value 2. were not able to log in 3. had no time 4. had forgotten that there was a website 5. did not find the information that they were looking for 6. had no computer 7. did not see the added value 8. were not able to download the app 9. had no mobile phone 10. problems with connecting the activity tracker to their phone 11. patient felt too sick to use the activity…	1. easy in use 2. very nice to track activities 3. worked motivating	Website, mobile app, activity tracker
x	Mileski et al.	Adopting Telemedicine for the Self-Management of Hypertension: Systematic Review	1. Self-management requires much support 2. Limited oversight, regulation, and guidelines 3. Blurring of professional role of practitioners 4. Potential for increased liability for practitioners 5. Need for identification for ways to mitigate risk 6. Many available apps for mobile phones do not have a practitioner involved with them 7. Apps available are not documented as valid ways to measure bl…	1. Rapidly evolving technology 2. Decreased costs for providing care 3. Mobile phones can become electrocardiographs (EKG) or other diagnostic machines 4. Increased access to care that patients otherwise may not receive 5. Large application to medically underserved areas 6. Ease in scheduling, communication, monitoring, and management for patients and practitioners 7. Apps attached to practitione…	telemedicine for self-management of hypertension	Systematic Review on topic 'self-management of hypertension'; also including Shaw et al.
x	Sarfo et al.	Potential role of tele-rehabilitation to address barriers to implementation of physical therapy among West African stroke survivors: A cross-sectional survey	1. low number of smartphone owners (35%) 2. low awareness of mHealth		tele-rehabilitation
x	Hadjistavropoulos et al.	Implementation of internet-delivered cognitive behavior therapy within community mental health clinics: a process evaluation using the consolidated framework for implementation research	1. lack of readiness for implementation 2. implementation climate 3. limited resources 4. lower relative priority compared to face-to-face therapy 5. unsufficient incentives 6. low adaptability of internet-delivered cognitive behavior therapy in terms of support and length of treatment	1. Intervention characteristics 2. implementation processes 3. relative advantages 4. design quality 5. strength of evidence 6. transdiagnostic nature of the program 7. brevity and effectiveness of the program 8. low cost 9. external development of the program 10. engaging diverse stakeholders 11. providing education 12. technical and clinical assistance 13. securing external funding	internet-delivered cognitive behavior therapy	Ross J, Stevenson F, Lau R, Murray E. Factors that influence the implementation of e-health: a systematic review of systematic reviews (an update). Implement Sci. 2016;11(1):146.
x	Ariens et al.	Barriers and Facilitators to eHealth Use in Daily Practice: Perspectives of Patients and Professionals in Dermatology	1. availability of resources 2. allocation of resources 3. security policy 4. organizational culture welcoming eHealth initiatives 5. Credibility of digital care in terms of confidentiality, security, and reliability of the intervention 6. missing ease of use for patients 7. missing ease of use for professionals 8. cost-effectiveness of eHealth interventions 9. concerns about increased workload 1…	1. “fits in local policy regarding efficiency and patientcentered care” 2. “good working relationships between different professionals involved in the implementation of digital care” 3. “presence of particular opinion leaders who are likely to support the implementation of digital care” 4. “facilitation of health care professional – patient interaction” 5. benefits for patients 6. no fear losing …	Dermatology	patient perspective not really structured but opinions of patients (Facilitators 9-13)
	Suman et al.	A multimedia campaign to improve back beliefs in patients with non-specific low back pain: a process evaluation			website for low back pain patients	no barriers and facilitators given	Full-text review
x	Ochoa et al.	Patient and provider perspectives on the potential value and use of a bilingual online patient portal in a Spanish-speaking safety-net population	1. access to the internet 2. technology access 3. language barriers 4. missing recommendation by physician 5. extra necessary time to manage the portal 6. concerns about reimbursement	1. improvement of patient care 2. communicating with their providers via patient portal can strengthen patient-physician relationship 3. version of the patient portal specifically for mobile devices	patient portal
x	Wildenbos et al.	Facilitators and Barriers of Electronic Health Record Patient Portal Adoption by Older Adults: A Literature Study	1. Use of patient portal would be too complicated for patient according to patient 2. Older adults not able to use internet by themselves, only browse internet with help of others 3. Limited technology and/or internet access 4. Limited to no prior knowledge on existence of patient portal 5. Concerns about privacy or security issues of medical data in patient portal 6. 70 years old and above limit…	1. Options for digital archiving and analysis of one’s own medical data 2. Beneficial aspects of patient portal: self-health monitoring by patient 3. Reread medical information at home 4. Patient participation: patient portal facilitates influence of patient on their disease management and treatment 5. Option for sending secure messages to healthcare team via patient portal 6. Patient portal is n…	patient portal	used UTAUT and extended UTAUT
	Kayyali et al.	Telehealth: misconceptions and experiences of healthcare professionals in England				no access	Missing full-text
x	Bello et al.	Patient and provider perspectives on the design and implementation of an electronic consultation system for kidney care delivery in Canada: a focus group study	1. Potential decreased access to care by increasing wait times at other points in the care pathway (patients) 2. Difficult access for nephrology care as the new system will take up a lot of PCP’s time (patients) 3. Length of time required for PCPs to complete the e-referral due to lack of integration with current EMR (providers) 4. Increase in referrals might overwhelm the nephrologists and lead …	1. Availability of financial remuneration to enable PCPs to be compensated for this work (providers) 2. Awarding CME credits for learning current nephrology best practice by working through the decision-making structure of the form	eConsultation
	Ose et al.	A Personal Electronic Health Record: Study Protocol of a Feasibility Study on Implementation in a Real-World Health Care Setting				Research protoocol, no results concerning barriers or facilitators	Title or abstract
x	Band et al.	Intervention planning for a digital intervention for self-management of hypertension: a theory-, evidence- and person-based approach.	1. Feedback messages 2. Potential increase in anxiety 3. Lack of understanding of the importance and frequency of BP monitoring 4. Concern about variability in blood pressure readings 5. Well-controlled BP 6. Lack of working knowledge about hypertension, related terms, and health consequences of high or low BP 7. Information about disease progression 8. Self-management when asymptomatic 9. Lack o…	1. Simple, clear BP reading feedback 2. Appropriate training 3. Increased concern 4. Help patients understand BP/ management 5. Reliability and accuracy 6. Free-text responses important 7. Speed up intensification 8. Knowledge 9. Knowing health status over time 10. Developing a routine 11. Patients actively involved in own care 12. Motivation 13. Increased self-confidence 14. Patient characterist…	digital health intervention for self-management of hypertension	barriers and facilitators are listed in additional file 4
x	Lennon et al.	Readiness for Delivering Digital Health at Scale: Lessons From a Longitudinal Qualitative Evaluation of a National Digital Health Innovation Program in the United Kingdom	1. Lack of interoperability 2. companies reluctant to link services to data and outcomes 3. Accreditation and clinical endorsement are labor and time intensive 4. digital health market difficult to access and navigate 5. differences in information governance rules 6. inadequate internet connectivity 7. lack of a coherent market 8. lack of process and technical standardization 9. lack of senior ma…	1. availability of accreditation and clinical endorsement	eHealth in general	three levels of barriers: macro, meso and micro level
	Chan et al.	Commencing and Persisting With a Web-Based Cognitive Behavioral Intervention for Insomnia: A Qualitative Study of Treatment Completers				not addressing barriers and facilitators for the adoption or implementation of eHealth applications	Full-text review
	Coorey et al.	Implementation of a consumer-focused eHealth intervention for people with moderate-to-high cardiovascular disease risk: protocol for a mixed-methods process evaluation				Research protoocol, no results concerning barriers or facilitators	Title or abstract
x	Odnoletkova et al.	Patient and provider acceptance of telecoaching in type 2 diabetes: a mixed-method study embedded in a randomised clinical trial	1. Lack of discipline and commitment 2. disliking non-face-to-face contact with physicians 3. missing integration with patient's medical record 4. limited availability of educators 5. lack of a legal, financial and organisational framework 6. technical issues	1. time-savings 2. more flexibility 3. intervention specific education	telecoaching in type 2 diabetes
x	O'Connor et al.	Understanding factors affecting patient and public engagement and recruitment to digital health interventions: a systematic review of qualitative studies	1. Lack of motivation to understand or improve health 2. Unaware of or lacks understanding of how a digital health intervention could be helpful 3. Alternative ways of documenting health information and managing illness 4. Busy lifestyle with competing priorities 5. Poor digital literacy 6. Lack of access to equipment and the Internet 7. Cost of a digital health intervention 8. Concern over the s…	1. Motivation to understand and improve health 2. Ability to understand a digital health intervention and personal health data 3. Ability to choose time and location of interaction with a digital health intervention 4. Ability to control electronic personal health data 5. digital health intervention fits with personal lifestyle 6. Good digital literacy 7. Has or can afford computer equipment or m…	digital health interventions in general	systematic review of qualitative studies
	Wallace et al.	Patterns of Electronic Portal Use among Vulnerable Patients in a Nationwide Practice-based Research Network: From the OCHIN Practice-based Research Network (PBRN)				not addressing barriers and facilitators for the adoption or implementation of eHealth applications	Full-text review
	Stelson et al.	Perceptions of Family Participation in Intensive Care Unit Rounds and Telemedicine: A Qualitative Assessment				about barriers and facilitators of family members' participation in ICU rounds	Full-text review
x	Cook et al.	Exploring the factors that influence the decision to adopt and engage with an integrated assistive telehealth and telecare service in Cambridgeshire, UK: a nested qualitative study of patient 'users' and 'non-users'	1. Threat to identity and independence	1. Acceptance of old age/health condition 2. Previous knowledge & awareness of service & equipment 3. Perceived usefulness of equipment 4. Positive attitudes and perceptions towards equipment 5. Usability 6. Actual usefulness of equipment 7. Trust in functionality of equipment	Telehealth and telecare	semi-structured interviews with patients and providers
	Bauer et al.	Team-Based Telecare for Bipolar Disorder				no access	Missing full-text
x	Garg et al.	Qualitative analysis of programmatic initiatives to text patients with mobile devices in resource-limited health systems	1. Electronic data integration 2. Protecting patient privacy and securing message content	1. Patient and staff engagement and support 2. Perceived utility of text messages to accomplish health system goals 3. Early identification of barriers and solutions through peer collaboration	text messaging patients	telephone interviews with stakeholders from eight different sites
x	Tieu et al.	Barriers and Facilitators to Online Portal Use Among Patients and Caregivers in a Safety Net Health Care System: A Qualitative Study	1. limited health literacy 2. no access to computer or mobile device with internet access 3. affordability of the Internet (costs) 4. very limited experience using computers 5. being able to keep up with the “new generation” of technology use (age) 6. concern about their health information being online 7. concern about the confidentiality of their health information, particularly sensitive diagno…	1. Trust in technology 2. securely message their provider 3. accessing their personal health records would improve the effectiveness of their in-person visits 4. useful in tracking progress and adjusting health behaviors 5. promote patient-driven communication 6. check their future appointments online (clear patient benefit)	Online portal	in-depth interviews with chronic disease patients and caregivers
x	Hunting et al.	A multi-level qualitative analysis of Telehomecare in Ontario: challenges and opportunities	1. accessrelated issues 2. patient limitations in accessing or operating equipment 3. language barriers 4. program content not very relevant to aptients' needs (no motivation) 5. communication barriers 6. providers' time limitations 7. lack of communication regarding program-related challenges 8. lack of access to appropriate health care 9. providing potential patients with appropriate care 10. g…	1. User-friendliness 2. technical demonstration and practice 3. technology be adapted to improve accessibility for people with disabilities and complex conditions 4. motivation 5. program could help address their major health concerns 6. feeling of security 7. feeling supported in Telehomecare-related activities 8. improving integration of Telehomecare across health care providers and programs 9.…	Telehomecare	In-depth semi-structured interviews and ethnographic observations with program stakeholders, as well as a Telehomecare document review
x	Varsi et al.	Using the Consolidated Framework for Implementation Research to Identify Barriers and Facilitators for the Implementation of an Internet-Based Patient-Provider Communication Service in Five Settings: A Qualitative Study	1. external service development 2. patient characteristics, such as diagnosis, health condition (too sick or too healthy), age, and eHealth experience 3. information overload 4. inappropriate treatment phase 5. cumbersome log-in 6. forgetting about the service 7. too many forms to fill out as part of the study 8. not wanting to disturb the health care providers 9. conservative culture toward impl…	1. not very complex to implement 2. open to new ideas 3. perception of a need for a change 4. Compatibility between health care providers and service 5. High relative priority 6. Organizational incentives and rewards 7. good learning climate 8. Leadership engagement 9. Availability of resources 10. Access to information and knowledge (training) 11. Knowledge and beliefs about the intervention 12.…	Internet-Based Patient-Provider Communication Service	qualitative study based on individual interviews or written feedback from nurses, physicians, and a nutritionist
x	van Cranenburgh et al.	Patient-Reported Outcome Measurement in Clinical Dermatological Practice: Relevance and Feasibility of a Web-Based Portal	1. Time constraints 2. Patients forgot to complete questionnaires at home 3. The sequence of logistics is inconvenient 4. Administrative assistants are not familiar with procedure due to variations in personnel 5. One has to get used to a new procedure and integrate this in daily routine 6. Poor support 7. Patient is not familiar with computers 8. Usefulness is not recognized by patient 9. Three …	1. Patients are motivated and recognize the relevance 2. Helpful support 3. Accessibility of support of Dutch Skin Foundation personnel 4. Clear (written) information in advance 5. clear logstic instructions 6. Administrative assistants are familiar with the application 7. Sufficient facilities 8. Patient has experience in working with computers	web-based portal to assess ePROs	Health care providers, supporting staff and patients completed study-specific questionnaires see appendix 5
x	Popeski et al.	Perceived Barriers to and Facilitators of Patient-to-Provider E-Mail in the Management of Diabetes Care	1. Accessibility 2. Time consuming 3. Inappropriate e-mails	1. Effectiveness 2. Managing medical information 3. Education	Patient-to-Provider E-Mail in Management of Diabetes Care	self-administered survey and focus group discussions
	Balbale et al.	Evaluating implementation of methicillin-resistant Staphylococcus aureus (MRSA) prevention guidelines in spinal cord injury centers using the PARIHS framework: a mixed methods study				article about barriers and facilitators of guideline implementation not about eHealth implementation/adoption	Full-text review
x	Bush et al.	Implementation of the Integrated Electronic Patient Portal in the Pediatric Population: A Systematic Review	1. difficulty in graphing and interpreting data 2. need for more explanation of test results 3. understanding medical terminology 4. dislike of having separate accounts for each child 5. lack of a symptom checker 6. too busy 7. forgetting the login/password for the system 8. Concerns about confidentiality	1. demonstration 2. easy to use 3. accurate and timely 4. helping to communicate 5. helps to manage and understand child’s condition 6. reducing anxiety 7. offering reassurance	Patient portal	systematic review of literature
x	Gagnon et al.	m-Health adoption by healthcare professionals: a systematic review	1. Design and technical concerns 2. System reliability or dependability 3. Privacy and security concerns 4. Medicolegal issues 5. Satisfaction about content available (completeness) 6. Accuracy (improved OR errors, omissions, update) 7. Quality standard 8. Cost issues 9. Cell phone accuracy 10. Awareness of the objectives and/or existence of mHealth 11. Familiarity, ability with mHealth 12. Impac…	1. Perceived usefulness 2. Compatibility (with work process) 3. Perceived ease of use 4. Observability (observance, control, verification) 5. Interoperability 6. Content appropriate for the users (relevance) 7. Familiarity with technologies in general 8. Risk-benefit assessment (perception) 9. Autonomy 10. Impact on clinical uncertainty 11. Time issues 12. Agreement with mHealth (Welcoming/resist…	mHealth	systematic review of literature
x	Radhakrishnan et al.	Unsustainable Home Telehealth: A Texas Qualitative Study	1. Foster patient dependence on healthcare providers 2. Short home health length of stay 3. Preliminary versus in-depth investigation of patient self-management behaviors 4. Perception of invasion to patient privacy 5. Disruptive to patient routine 6. Frail older adults overwhelmed by telehealth testing process 7. Physical or cognitive impairment 8. Lack of caregiver support 9. Long duration of c…	1. Daily information on patient vital signs 2. Prompted and Inculcated daily selfmonitoring behaviors 3. Identify nonadherent behaviors and teach accordingly 4. Identify early indication of health crisis 5. At-home convenience 6. Patient/caregiver feeling of security/reassurance 7. Allow older adults remain longer at home 8. High motivation level 9. Family support 10. exposure to telehealth 11. B…	Home telehealth	Semistructured interviews
x	Molfenter et al.	Trends in telemedicine use in addiction treatment	1. Agency concerns with technology 2. Agency inexperience with technology 3. Identifying start-up funding 4. Lack of funding for reimbursement 5. Concerns with meeting HIPAA & 42CFR regulations 6. Limited funding for reimbursement 7. Limited models to follow 8. Limited reimbursement model 9. Competing priorities 10. Lack of start-up funding 11. HIPAA compliance concerns	1. initial funding 2. NIATx Improvement Collaborative 3. Existing example of successful application (A-CHESS) 4. Potential case rate funding model 5. Smartphone/Mobile device start-up funding is available 6. Medicaid expansion covered clinical services for videoconferencing 7. Psychiatrist/ physician availability	telephone-based care, web-based screening, web-based treatment, videoconferencing, smartphone mobile applications (apps), and virtual worlds
	Varsi et al.	Middle Managers' Experiences and Role in Implementing an Interactive Tailored Patient Assessment eHealth Intervention in Clinical Practice				no access	Missing full-text
	Moore et al.	eHealth in Wound Care: from conception to implementation				no access	Missing full-text
x	Batterham et al.	Developing a roadmap for the translation of e-mental health services for depression	1. resistance to the use of e-mental health services among clinicians and consumers 2. stigma of depression 3. stigma of seeking help 4. low mental health literacy 5. lack of awareness of existing evidence-based e-mental health programmes as an effective treatment source 6. scepticism regarding the performance of e-mental health services over traditional approaches 7. lack of established pathways…		e-Mental health services	narrative meta-review (or overview of reviews)
	Moloczij et al.	Is telemedicine helping or hindering the delivery of stroke thrombolysis in rural areas? A qualitative analysis				no access	Missing full-text
	Stacey et al.	Perceived factors influencing nurses' use of evidence-informed protocols for remote cancer treatment-related symptom management: A mixed methods study				analyses of factors facilitating nurses use of evidence-informed protocols => nothing to do with eHealths applications	Full-text review
x	Makai et al.	Which frail older patients use online health communities and why? A mixed methods process evaluation of use of the Health and Welfare portal	1. no need 2. bad or missing computer skills 3. not interested in using it 4. fear it would replace face-to-face contact 5. bad experience (no response)	1. interested in communicating about health and welfare status 2. have computer skills 3. no cognitive problems 4. supports process of care	Health and Welfare Information Portal	mixed methods study: semistructured interviews
x	Hao et al.	LabPush: a pilot study of providing remote clinics with laboratory results via short message service (SMS) in Swaziland, Africa - a qualitative study	1. not meeting expectations 2. destructive to usual workflow 3. security of devices (e.g. lost phone) 4. lack of their involvement in the implementation of the project	1. support by supervisors 2. good technical support 3. possibility to initiate treatment sooner to the patients 4. related to their clinical work 5. improvement of communication	Lab results notification to providers (mHealth)	qualitative study with semi-structured and in-depth one on one interviews
	Banburry et al.	Rapid review of applications of e-health and remote monitoring for rural residents				no access	Missing full-text
x	Mishuris et al.	Barriers to patient portal access among veterans receiving home-based primary care: a qualitative study	1. Limited prior knowledge 2. Satisfied with status quo 3. Computer access issues	1. Desire to learn 2. Surrogates as intermediaries between veterans and their personal health records	patient portal	Qualitative study using in-depth semi-structured interviews
x	Jimbo et al.	Perceived barriers and facilitators of using a Web-based interactive decision aid for colorectal cancer screening in community practice settings: findings from focus groups with primary care clinicians and medical office staff	1. irregular access to the Internet 2. low level of patients’ Internet literacy	1. efficient source of information 2. help educate patients 3. improve clinical efficiency	Web-Based Interactive Decision Aid for Colorectal Cancer Screening	focus groups with semistructured disussion guide
x	Levine et al.	Novel telemedicine technologies in geriatric chronic non-cancer pain: primary care providers' perspectives	1. Information Overload 2. Liability 3. High cost 4. Risk for theft 5. Reimbursement issues 6. Unable to use device 7. Unwilling to use device 8. Loss of contact with physicians	1. Pre-analysis of data 2. User-friendly design 3. Specific and quantifiable data 4. Pre-assessment of patient 5. Growing population of tech-savvy older adults 6. Proof of utility	Telemedicine in geriatric care	focus groups with primary care providers
	Kulcsar et al.	Improving stroke outcomes in rural areas through telestroke programs: an examination of barriers, facilitators, and state policies				no access	Missing full-text
	Buffum et al.	Disseminating an evidence-based course to teach self-management of auditory hallucinations				no access	Missing full-text
x	Ancker et al.	Sociotechnical challenges to developing technologies for patient access to health information exchange data	1. Technical challenges 2. Legal issues 3. Organizational and management issues 4. Adapting to the culture of healthcare 5. Economic concerns	1. organizational/managerial strengths 2. new functionality 3. consumer-friendly user interface 4. narrowing project scope 5. reallocating resources	consumer portal	Semistructured interviews
x	Shaw et al.	Organizational factors associated with readiness to implement and translate a primary care based telemedicine behavioral program to improve blood pressure control: the HTN-IMPROVE study	1. no dedicated research staff 2. IT is undergoing infrastructure change 3. Patients buy-in is needed and should be a stakeholder at the table 4. Programm buy-in is temporary and contingent upon success 5. Clinicians are busy and integration into clinical workflow with minimal steps is needed 6. Coordinating and reaching out to patients may be challenging 7. Staffing time is limited 8. Need a ded…	1. Clinic accustomed to innovation 2. Research is part of the culture 3. Past experience with implementing research 4. Other programs will support HTNI 5. Telemedicine is part of the VA culture and delivered by RNs 6. Clinical importance of improving BP control 7. Increases the access to care for patients 8. Fits within a need to increase RN scope of practice and job satisfaction 9. Research is p…	primary care based telemedicine behavioral program to improve blood pressure control	included in Mileski et al.; mixed methods approach used a priori semi-structured interviews conducted with stakeholders some facilitators not regarded because not understandable
x	de Lusignan et al.	A comparison of approaches to providing patients access to summary care records across old and new europe: an exploration of facilitators and barriers to implementation	1. Data integrity (physicians and hospitals may not forward required data to the central repository or fulfil this task partly) 2. Technical problems (users could not log in as their ID-card software or certificates had not been updated) 3. Poor acceptance of hospital personnel to share medical data with patients 4. Poor acceptance of physicians to share “their” medical data with other physicians…	1. Clear governance of National e-health strategy 2. Legal clarity (necessary requirements to the patient, health service provider, document standards, opt-in/optout data collection, access rights, etc. are defined by the legislation) 3. Mature ecosystem for e-services provided by the state 4. Use of internationally acknowledged document and data exchange standards 5. Clear recognition that patie…	EHRs and patient access	focused review of the literature
x	Luque et al.	Barriers and Facilitators of Online Patient Portals to Personal Health Records Among Persons Living With HIV: Formative Research	1. lack of Internet access 2. not knowing how to use PHR 3. privacy when accessing a portal outside of one’s home 4. computer literacy 5. cost 6. lack of interest		patient portals	written waiting room survey and online PHR focus group
x	Schickedanz et al.	Access, interest, and attitudes toward electronic communication for health care among patients in the medical safety net		1. experience with electronic communication	Electronic communication for health care	10-minute survey
x	Miake-Lye et al.	Formative evaluation of the telecare fall prevention project for older veterans	1. patient transportation 2. limited resources 3. project needed better recognition	1. good communication 2. project based on a strong model 3. project enabled a wider reach to patients 4. making patients well informed 5. helping patients feel prepared with home safety and prevention advice 6. emotional benefit	telecare fall prevention	interviewed patient and employee stakeholders; reviewed participating patients’ electronic health record data; abstracted information from meeting minutes
x	Koivunen et al.	Barriers and facilitators influencing the implementation of an interactive Internet-portal application for patient education in psychiatric hospitals	1. Lack of suitable rooms 2. Lack of computers 3. Lack of Internet connections 4. Lack of staff resources 5. Lack of staff education 6. Lack of time 7. Lack of financial resources 8. Lack of organisational strategy 9. Negative attitudes to computers 10. Negative attitudes to new action 11. Lack of commitment to new action 12. Lack of computer skills 13. Inexperienced with computers 14. Poor menta…	1. Adequate room for patient education 2. Sufficiency of computers 3. Functionality of computers 4. Sufficiency of staff resources 5. Sufficiency of education 6. Sufficiency of time 7. Patient-based operations model 8. Portal marketing to patients 9. Improving motivation to use IT 10. Improving motivation to new action 11. Improving commitment to new action 12. Developing staffs’ computer skills …	Internet-portal application for patient education in psychiatric hospitals	nurses answered questionnaire with two thematic open-ended questions
